# Supplementary material for: A Dominantly Acting Murine Allele of Mcm4 Causes Chromosomal Abnormalities and Promotes Tumorigenesis
Source: PLoS Genet. 2012 Nov 1;8(11):e1003034. doi: 10.1371/journal.pgen.1003034 (PMC3486839; doi:10.1371/journal.pgen.1003034)
Supplement: Table S1 — Summary of flow data for Sdl leukemias. Mouse 1 corresponds to panel D, Mouse 2 to panel E, Mouse 3 to panel F and Mouse 4 to panel G in Figure 1. LN = lymph node, SPL = spleen, THY = thymus. + positive staining. − no staining. (XLSX) [file pgen.1003034.s007.xlsx]

## Sheet: Sheet1
Table S1: Summary of flow data for Sdl leukemias. Mouse 1 corresponds to panel D, Mouse 2 to panel E, Mouse 3 to panel F and Mouse 4 to panel G in Figure 1. LN=lymph node, SPL=spleen, THY=thymus. + positive staining. - no staining.
	Mouse 1		Mouse 2		Mouse 3		Mouse 4
Antigen:	LN	SP	LN	SP	THY	SP	LN	SP
B-cell antigens
CD45R	-	-	-	-	-	-	-	-
CD19	-	-	-	-	-	-	weak	+
IgΜ	-	-	-	-	-	-	weak	weak
IgΚ	-	-	-	-	-	-	-	-
CD23(FceR)
CD138	+	+	+	+	+	+	weak	weak
T-cell antigens
CD3	+	+	+	+	+	+	-	-
TCR α/β	+	+	weak	weak	+	+	-	-
TCR δ/d	-	-	-	-	-	-	-	-
CD4	+	-	weak/+	+	+	+	-	-
CD5	+	+	+	+	+	+	+	+
CD8a	+	+	+	+	+	+	-	-
Myeloid antigens
Ly-6G (Gr-1)	-	-	-	-	-	-	-	-
CD11b (Mac-1)	-	-	-	-	-	-	-	-
Ly-76 (TER119)	-	-	-	-	-	+	-	-
Ly-71 (F4/80)	-	-	-	-	-	-	-	-
CD41	-	-	-	-	-	-	-	-
Lineage non-specific antigens
CD45	+	+	+	+	+	+	+	+
Early antigens
CD34	-	-	-	-	-	-	-	-
Ly-6A/E (Sca-1)	-	weak	weak	weak	weak	-	-	-
CD90 (Thy1)	+	+	+	+	+	+	weak	weak
CD117 (c-Kit)	-	-	-	-	-	-	weak	-
Additional antigens
CD16/32 (FCgRII/III)	-	-	-	-	-	-	-	-
CD31 (PECAM)	+	+	+	+	+	+	+	+
CD43	-
CD59 (Ly-6C)	-	-	-	-	-	-	weak	weak
CD69
CD71 (Transferrin Receptor)	weak	weak/+	weak	weak	+	+	-	-
CD86	-	-	-	-	-	-	-	-
Class II (I-a)	-	-	-	-	-	-	-	-
CD24	+	+	+	+	+	+	+	+
