# Supplementary material for: A Dominantly Acting Murine Allele of Mcm4 Causes Chromosomal Abnormalities and Promotes Tumorigenesis
Source: PLoS Genet. 2012 Nov 1;8(11):e1003034. doi: 10.1371/journal.pgen.1003034 (PMC3486839; doi:10.1371/journal.pgen.1003034)
Supplement: Table S2 — Summary of exon and splice site sequences with fewer than 10× coverage by exon-capture re-sequencing that were examined by PCR amplification followed by Sanger sequencing. (XLSX) [file pgen.1003034.s008.xlsx]

## Sheet: Sheet1
Table S2: Summary of exon and splice site sequences with fewer than 10X coverage by exon-capture re-sequencing that were examined by PCR amplification followed by Sanger sequencing.
Start	End	Gene
14589281	14589484	A630010A05Rik
14920387	14920420	Efcab1
14923988	14923996	Efcab1
15594510	15594618	Ube2v2
15624726	15624731	Mcm4
15672349	15672354	Prkdc
15726578	15726617	Prkdc
15734941	15734996	Prkdc
15790535	15790646	Prkdc
15815970	15815971	Prkdc
15887388	15888104	Cebpd
15895172	15895320	2310008H04Rik
15904132	15904173	2310008H04Rik
