# Supplementary material for: A Dominantly Acting Murine Allele of Mcm4 Causes Chromosomal Abnormalities and Promotes Tumorigenesis
Source: PLoS Genet. 2012 Nov 1;8(11):e1003034. doi: 10.1371/journal.pgen.1003034 (PMC3486839; doi:10.1371/journal.pgen.1003034)
Supplement: Table S3 — Non-synonymous changes identified by exon capture on proximal chromosome 16. * The change in Top3b falls outside of the Sdl interval (see Figure 2A) and was not confirmed by traditional Sanger sequencing in genomic DNA from the mouse utilized for exon capture or other carrier Sdl mice. Visual inspection indicates that the base lies adjacent to a low-complexity polyG tract and that the alternate call is likely due to read misalignment. (XLSX) [file pgen.1003034.s009.xlsx]

## Sheet: Sheet1
Table S3: Non-synonymous changes identified by exon capture on proximal chromosome 16
Position	Reference	Alternate Call	Depth	Type	Amino acid	Gene	Known SNP
10358232	T	C	20	NON_SYNONYMOUS_CODING	K>R	Tekt5	Yes
11162771	G	A	72	NON_SYNONYMOUS_CODING	P>S	Zc3h7a	Yes
12244721	G	A	71	NON_SYNONYMOUS_CODING	A>T	Shisa9	Yes
12267574	T	C	55	NON_SYNONYMOUS_CODING	V>A	Shisa9	Yes
15629475	C	G	47	NON_SYNONYMOUS_CODING	D>H	Mcm4	No
15736927	C	T	103	NON_SYNONYMOUS_CODING	R>C	Prkdc	Yes
15835285	A	G	108	NON_SYNONYMOUS_CODING	M>V	Prkdc	Yes
16880698	T	G	82	NON_SYNONYMOUS_CODING	V>G	Top3b	No*
* The change in Top3b falls outside of the Sdl interval (see figure 2A) and was not confirmed by traditional Sanger sequencing in genomic DNA from the mouse utilized for exon capture or other carrier Sdl mice. Visual inspection indicates that the base lies adjacent to a low-complexity polyG tract and that the alternate call is likely due to read misalignment.
